# Supplementary material for: Production of Fatty Acids and Protein by Nannochloropsis in Flat-Plate Photobioreactors
Source: PLoS One. 2017 Jan 19;12(1):e0170440. doi: 10.1371/journal.pone.0170440 (PMC5245880; doi:10.1371/journal.pone.0170440)
Supplement: S1 Table — (XLSX) [file pone.0170440.s007.xlsx]

## Sheet: Sheet1
Nutrient Medium (1 Litre)	Original	low-NP	high-NP
NaNO3	0.075	1.5	3.0
NaH2PO4	0.00565*	0.10	0.20
Vitamin Stock	1 mL	10 mL	10 mL
Trace Element Stock	1 mL	20 mL	20 mL
*original recipe is NaH2PO4.2H2O, our modified version is for NaH2PO4
Vitamin Stock (1 Litre)
Cyanocobalomin (B12)	0.0005
Thiamine HCl (B1)	0.1
Biotin	0.0005
Trace Element Stock (1 Litre)
Na2EDTA	4.16
FeCl3.6H2O	3.15
CuSO4.5H2O	0.01
ZnSO4.7H2O	0.022
CoCl2.6H2O	0.01
MnCl2.4H2O	0.18
Na2MoO4.2H2O	0.006
Adjusted to pH 8
Original Recipe by Guillard & Ryther 1962 (via Culture Collection of Algae and Protozoa, Oban, UK)
All units grams
