# Supplementary material for: Production of Fatty Acids and Protein by Nannochloropsis in Flat-Plate Photobioreactors
Source: PLoS One. 2017 Jan 19;12(1):e0170440. doi: 10.1371/journal.pone.0170440 (PMC5245880; doi:10.1371/journal.pone.0170440)
Supplement: S3 Table — The effect of time (8, 12, 16 days cultivation) and nutrient treatment (high-NP, low-NP) on the cell diameter of Nannochloropsis measured with the Coulter Multisizer 3. (XLS) [file pone.0170440.s009.xls]

## Sheet: Sheet1
2 Way ANOVA, Cell Size
Factor	df	F	p
Time	1	1.75	0.207
Treatment	1	1	0.334
Time ×Treatment	1	0.96	0.343
